# Supplementary material for: The Anti-Fungal Activity of Nitropropenyl Benzodioxole (NPBD), a Redox-Thiol Oxidant and Tyrosine Phosphatase Inhibitor
Source: Antibiotics (Basel). 2022 Sep 2;11(9):1188. doi: 10.3390/antibiotics11091188 (PMC9495065; doi:10.3390/antibiotics11091188)
Supplement: Supplementary file 1 [file antibiotics-11-01188-s001.zip]

Archive with 1 entries (1 files):
- antibiotics-1878021-supplementary.pdf
